# Supplementary material for: Predicting the Intention to Pursue Certified Professional Accountancy Qualification Among the Accounting Students
Source: Front Psychol. 2022 Mar 15;13:860204. doi: 10.3389/fpsyg.2022.860204 (PMC8964952; doi:10.3389/fpsyg.2022.860204)
Supplement: Supplementary file 1 [file Data_Sheet_1.CSV]

Respondent_ID	Gender	Age_Group	Ethnicity	Marital_S	Year_Grouped	Year_of_study	HH_Income	CA1	CA2	CA3	CA4	CA5	CA6	CA7	CO1	CO2	CO3	CO4	CO5	CO6	JS1	JS2	JS3	JS4	JS5	AT1	AT2	AT3	AT4	AT5	AT6	AT7	SN1	SN2	SN3	SN4	SN5	SN6	PB1	PB2	PB3	PB4	PB5	INT1	INT2	INT3	INT4	INT5	INT6
41	1	2	2	1	1		4	3	4	4	3	3	4	3	5	4	4	4	4	3	4	4	4	4	3	3	3	4	4	3	4	2	2	3	2	2	4	4	4	3	4	5	4	6	5	7	6	5	5
141	2	3	3	1	1		2	5	5	5	5	5	5	5	5	5	4	5	3	4	4	3	4	4	3	5	5	5	5	5	5	1	5	5	5	4	5	5	5	5	5	5	5	7	7	7	7	7	7
181	2	5	4	2	1		5	5	5	5	5	5	5	5	5	5	5	5	5	5	5	5	5	5	5	5	5	5	5	5	5	1	5	5	5	5	5	5	5	5	5	5	5	7	7	7	7	7	7
201	2	1	2	1	1		1	4	4	2	4	5	4	4	5	5	5	5	5	5	5	5	5	5	4	5	5	5	5	5	5	1	5	5	5	4	1	5	5	5	5	5	5	6	6	5	5	5	6
28	1	1	2	1	1	1	1	2	2	3	2	3	3	2	4	3	3	3	3	3	3	4	4	4	3	4	4	4	4	3	3	4	4	4	4	3	2	3	3	3	3	3	3	2	2	3	3	2	3
64	1	2	2	1	1	1	2	5	4	5	4	4	4	5	4	5	5	5	5	5	4	5	4	5	5	4	4	5	5	4	5	4	5	4	5	4	5	4	5	4	5	4	5	6	7	6	6	7	6
67	1	1	2	1	1	1	1	3	3	2	3	1	1	2	5	3	3	5	3	5	5	5	3	5	2	2	3	4	5	5	4	1	2	3	3	2	2	1	3	3	4	4	4	4	3	4	4	4	3
85	2	2	2	1	1	1	5	4	3	3	5	4	4	3	4	5	5	4	5	3	3	5	4	5	5	4	3	3	4	4	3	4	3	5	4	4	4	3	5	4	4	4	5	6	7	5	6	5	5
88	2	2	2	1	1	1	2	1	1	1	1	1	1	1	4	4	1	4	3	1	3	3	3	3	1	1	1	3	4	3	3	2	1	1	1	1	4	1	1	2	2	3	1	4	2	2	5	2	1
99	2	1	2	1	1	1	1	3	3	4	4	3	3	3	4	3	4	4	4	3	4	5	4	3	3	3	4	3	3	4	3	3	3	3	3	4	3	3	4	3	3	4	3	5	4	4	3	4	3
110	1	1	2	1	1	1	1	3	3	3	3	3	3	3	3	3	3	3	3	4	3	3	3	3	4	2	3	3	3	3	4	3	3	3	3	3	3	3	3	3	4	3	3	4	5	4	4	4	4
130	2	4	2	1	1	1	1	5	5	5	5	5	5	5	5	5	5	5	5	5	5	5	5	5	5	5	5	5	5	5	5	5	5	5	5	5	5	5	5	5	5	5	5	7	7	7	7	7	7
147	2	2	3	1	1	1	2	3	3	3	3	3	3	3	3	3	3	3	3	3	3	3	3	3	3	3	3	3	3	3	3	3	3	3	3	3	3	3	3	3	3	3	3	4	4	4	4	4	4
161	1	1	2	1	1	1	1	5	5	5	5	5	5	5	5	5	5	5	5	5	5	5	5	5	5	5	5	5	5	5	5	1	5	5	5	5	5	5	5	3	3	4	5	4	5	5	4	5	5
163	1	1	3	1	1	1	1	3	3	2	3	4	4	4	4	3	5	5	5	5	5	5	5	5	2	5	5	4	5	5	5	3	5	5	4	5	1	5	5	5	5	5	5	7	7	5	5	5	6
165	1	1	1	1	1	1	1	3	4	1	3	5	4	3	5	5	5	5	5	5	5	5	5	5	5	5	5	5	5	5	5	2	5	5	4	4	5	5	5	5	5	5	5	7	6	5	5	5	6
174	1	1	2	1	1	1	1	4	3	1	4	5	3	4	5	5	5	5	5	5	5	5	5	5	5	5	5	5	5	5	5	1	5	5	5	4	5	5	5	5	5	5	5	6	5	4	2	5	5
175	2	1	2	1	1	1	1	4	2	2	3	3	2	3	4	4	3	4	4	4	3	4	3	4	4	3	4	4	5	5	4	3	3	4	4	5	5	4	3	4	4	3	4	5	4	3	3	3	5
177	1	1	4	1	1	1	1	4	4	3	4	5	4	5	5	5	5	5	5	5	5	5	5	5	5	5	5	5	5	5	5	3	5	5	5	5	5	5	5	5	5	5	5	7	7	7	7	7	7
180	1	1	4	1	1	1	1	4	4	3	5	5	4	5	5	5	5	5	5	5	5	5	5	5	5	5	5	5	5	5	5	2	5	5	5	4	5	5	5	5	5	5	5	7	7	6	6	6	7
186	2	1	4	1	1	1	1	4	3	2	4	4	4	4	5	5	5	5	5	5	5	5	5	5	5	5	5	5	5	5	5	3	5	5	5	4	1	5	5	5	5	5	5	5	6	5	5	5	6
189	2	2	2	1	1	1	2	3	3	4	4	4	4	3	4	3	4	3	4	3	3	3	4	3	3	4	4	4	3	3	3	3	3	4	3	3	4	3	3	3	4	3	3	5	4	5	5	5	4
204	1	1	2	1	1	1	1	4	4	3	4	4	4	4	5	5	5	5	5	5	5	5	5	5	5	5	5	5	5	5	5	1	4	4	3	2	4	4	5	5	5	5	5	6	6	5	4	4	6
208	1	1	1	1	1	1	1	4	4	3	4	4	5	5	5	5	5	5	5	5	5	5	5	5	5	5	5	5	5	5	5	1	5	5	4	4	1	5	5	5	5	5	5	5	6	5	4	4	6
211	2	1	4	1	1	1	1	4	4	2	4	5	5	5	5	5	5	5	5	5	5	5	5	5	5	5	5	5	5	5	4	1	5	5	4	4	1	5	5	5	5	5	5	7	6	6	5	5	6
214	1	1	1	1	1	1	1	4	4	3	4	5	5	5	5	5	5	5	5	5	5	5	5	5	5	5	5	5	5	5	5	3	5	5	4	4	1	5	5	5	5	5	5	6	6	5	5	5	6
216	2	2	2	1	1	1	1	4	4	3	4	5	5	5	5	5	5	5	5	5	5	5	5	5	5	5	5	5	5	5	5	1	5	5	4	3	1	5	5	5	5	5	5	5	5	4	4	4	6
217	1	1	3	1	1	1	1	3	4	3	4	5	5	5	5	5	5	5	5	5	5	5	5	5	5	5	5	5	5	5	5	1	5	5	3	3	1	5	5	5	5	5	5	6	6	5	4	4	6
222	1	1	4	1	1	1	1	4	4	2	4	5	5	5	5	5	5	5	5	4	5	5	5	5	5	5	5	5	5	5	5	3	4	4	3	3	1	4	4	5	5	5	5	6	6	5	4	4	6
228	2	1	1	1	1	1	1	4	4	3	4	4	4	3	5	5	5	5	5	5	5	5	5	5	5	5	5	5	5	5	5	1	5	5	4	3	1	5	5	4	3	4	4	5	5	4	4	5	5
231	1	1	2	1	1	1	1	4	4	3	4	4	4	4	5	5	5	5	5	5	5	5	5	5	5	5	5	5	5	5	5	3	5	5	4	5	1	5	5	5	5	5	5	6	6	4	5	5	5
233	1	1	1	1	1	1	1	4	4	3	4	4	3	4	5	4	5	5	5	5	5	5	5	5	3	4	3	4	3	5	4	3	4	5	4	5	1	5	5	5	5	5	5	6	6	6	5	5	6
239	2	1	3	1	1	1	1	4	4	3	4	5	4	4	5	5	5	5	5	5	5	5	5	5	5	5	5	5	5	5	5	3	4	4	3	3	1	5	5	5	5	5	5	6	6	6	5	5	6
246	2	1	1	1	1	1	1	4	4	3	4	5	4	4	5	5	5	5	5	5	5	5	5	5	5	5	5	5	5	5	4	1	4	4	4	4	1	5	5	5	5	5	5	6	6	5	5	5	6
252	1	1	2	1	1	1	1	4	4	3	4	4	3	4	5	5	5	5	5	5	5	5	5	5	5	5	5	5	5	5	5	2	5	5	4	4	1	4	5	5	5	5	4	6	6	5	5	5	6
260	1	1	2	1	1	1	1	4	4	3	4	4	4	4	5	4	5	5	5	5	5	5	5	5	5	5	5	5	5	5	5	1	5	5	3	3	1	5	4	5	5	5	4	5	5	5	5	5	5
272	2	1	1	1	1	1	1	4	4	3	4	4	4	4	5	5	5	5	5	5	5	5	5	5	5	5	5	5	5	5	5	2	4	4	3	3	1	4	5	5	5	5	5	6	6	5	5	5	6
274	2	1	3	1	1	1	1	4	4	3	4	4	4	4	4	4	4	3	4	4	4	5	4	5	3	4	4	5	4	5	4	3	4	4	3	3	1	4	4	4	4	4	4	6	6	5	5	5	6
285	2	1	1	1	1	1	1	4	4	3	4	4	4	4	4	4	4	4	4	4	5	5	4	5	4	4	5	5	5	5	4	1	5	5	4	4	1	5	5	4	4	5	5	6	6	5	5	5	6
297	1	1	1	1	1	1	1	4	4	3	4	4	4	4	5	4	4	4	4	4	4	5	4	5	4	4	3	5	5	5	4	2	4	4	4	4	1	4	5	5	5	5	5	6	6	5	5	5	6
301	2	1	2	1	1	1	1	2	2	2	2	2	2	2	2	2	3	3	3	4	4	4	4	3	3	3	3	3	3	4	4	3	2	3	3	3	2	2	3	3	3	3	3	4	3	5	4	3	2
307	2	1	2	1	1	1	1	3	3	3	3	3	3	3	3	3	3	3	3	3	3	3	3	3	3	3	3	3	3	3	3	3	3	3	3	3	3	3	3	3	3	3	3	4	4	4	4	4	4
308	2	1	1	1	1	1	1	4	4	3	4	4	4	4	4	4	4	5	5	5	5	5	5	5	5	5	5	5	5	5	5	1	5	5	4	4	1	5	4	5	4	4	4	6	6	5	5	5	6
316	1	1	2	1	1	1	1	4	5	5	5	5	5	5	5	5	5	5	5	5	5	5	5	5	5	5	5	5	5	5	5	5	5	5	5	5	5	5	5	5	5	5	5	7	7	7	7	7	7
317	2	1	2	1	1	1	1	5	5	5	5	5	5	5	5	5	5	5	5	5	5	5	5	5	5	5	5	5	5	5	5	5	5	5	5	5	5	5	5	5	5	5	5	7	7	7	7	7	7
321	2	1	1	1	1	1	1	4	4	3	4	4	4	4	4	4	5	5	5	5	5	5	5	5	5	5	4	5	5	5	5	3	4	4	4	5	1	4	4	4	4	4	4	5	5	4	4	4	5
333	1	1	2	1	1	1	1	4	4	3	4	4	4	4	5	4	5	5	5	5	5	5	5	5	5	4	5	5	5	5	5	3	5	5	5	5	1	5	5	5	4	5	5	6	6	5	5	5	6
23	1	2	2	1	1	2	1	4	3	3	4	3	4	4	3	4	4	3	3	3	4	4	3	3	3	3	3	3	3	3	3	3	3	3	3	3	3	4	4	3	3	3	3	5	6	5	5	5	5
27	1	1	2	1	1	2	1	2	2	3	2	2	2	2	4	2	2	4	2	4	4	4	4	2	2	4	3	4	4	5	3	2	2	1	1	1	5	2	2	4	4	4	4	2	2	2	2	2	2
32	1	1	2	1	1	2	2	5	5	5	5	5	5	5	5	5	5	5	5	5	5	5	5	5	5	5	5	5	5	5	5	5	5	5	5	5	5	5	5	5	5	5	5	5	7	7	7	7	7
34	1	2	2	1	1	2	1	4	4	5	5	4	4	5	5	5	5	4	4	4	4	4	5	4	4	4	4	4	4	5	4	2	4	2	2	2	2	4	4	5	3	4	4	7	6	7	6	6	7
45	1	2	2	1	1	2	1	4	4	4	3	3	3	3	4	4	4	4	4	5	5	5	5	5	5	3	4	4	4	4	2	2	3	3	3	3	4	3	3	4	2	4	2	4	3	3	3	4	3
57	1	2	4	1	1	2	2	4	4	3	3	5	4	5	4	4	4	5	5	4	4	3	5	4	4	4	5	5	5	5	5	5	5	5	4	5	4	4	4	4	4	4	4	6	7	7	7	7	7
68	1	1	2	1	1	2	1	2	2	3	3	3	3	2	4	3	3	4	4	4	5	4	4	5	3	4	4	4	4	4	3	2	4	3	4	5	2	4	4	4	3	4	4	6	4	4	3	4	2
69	1	1	2	1	1	2	3	2	2	2	1	1	1	1	4	2	1	4	5	1	4	4	5	4	2	4	4	4	4	5	4	2	4	5	5	4	1	4	4	2	4	4	4	1	1	4	2	2	2
70	1	1	2	1	1	2	1	3	3	4	3	3	3	3	5	5	4	5	5	5	5	5	5	5	5	4	5	5	5	5	5	5	5	5	5	5	5	5	5	5	5	5	5	7	7	7	7	7	7
71	1	1	2	1	1	2	1	1	1	2	3	5	5	5	3	3	2	4	3	3	4	5	4	3	5	3	4	2	3	4	2	2	4	3	3	2	4	4	3	3	2	2	3	4	5	5	4	6	4
72	1	1	2	1	1	2	1	3	3	3	3	3	3	3	3	4	5	4	5	4	4	5	5	3	3	4	3	3	3	3	3	3	4	3	3	4	1	2	2	2	1	5	3	5	5	6	5	5	2
73	1	1	2	1	1	2	1	4	4	3	4	4	4	3	4	4	4	4	4	4	3	2	3	4	4	4	3	3	3	3	4	2	4	4	4	4	2	5	4	4	4	3	4	5	6	7	4	4	5
75	1	1	2	1	1	2	1	1	1	1	1	1	1	1	4	4	3	4	3	3	4	4	4	3	3	3	3	3	3	4	4	3	3	4	4	4	1	3	3	3	3	3	3	2	2	2	2	2	3
94	1	2	2	1	1	2	1	3	3	3	3	3	3	3	3	3	3	3	3	3	3	3	3	3	2	3	3	3	3	4	3	3	2	3	3	3	1	3	4	3	3	3	3	4	4	3	3	4	3
117	1	2	4	1	1	2	2	4	4	3	3	5	4	5	4	4	4	5	5	4	4	3	5	4	4	4	5	5	5	5	5	5	5	5	4	5	4	4	4	4	4	4	4	6	7	7	7	7	7
123	2	2	2	1	1	2	1	4	3	3	4	4	3	4	4	4	4	4	3	4	4	4	4	3	4	4	4	3	4	4	3	2	4	4	3	5	2	2	4	3	3	3	3	5	3	5	6	6	5
126	1	2	2	1	1	2	1	4	4	4	3	4	3	3	4	4	4	4	4	3	4	4	4	3	3	3	3	3	3	4	3	3	3	4	3	3	3	3	3	3	3	4	3	4	4	4	4	4	4
127	2	2	2	1	1	2	1	3	3	3	3	4	3	2	5	2	5	5	4	4	4	4	2	5	2	3	2	4	5	5	4	2	5	4	4	3	1	5	3	5	4	4	4	6	6	6	5	6	6
146	1	1	1	1	1	2	2	5	5	5	5	5	5	5	5	5	5	5	5	5	5	5	5	5	5	5	5	5	5	5	5	5	5	5	5	5	5	5	5	5	5	5	5	7	7	7	7	7	7
184	1	1	1	1	1	2	1	5	5	4	5	5	5	5	5	5	5	5	5	5	5	5	5	5	5	5	5	5	5	4	5	1	5	5	5	4	5	5	5	4	4	5	5	7	7	7	7	7	7
190	2	2	2	1	1	2	1	3	3	3	3	3	3	3	3	3	3	3	3	3	3	3	3	3	3	3	3	3	3	3	3	3	3	3	3	3	3	3	3	3	3	3	3	4	4	4	4	4	4
198	2	1	4	1	1	2	1	3	3	2	4	5	4	4	5	5	5	5	5	5	5	5	5	5	4	5	5	5	5	5	5	3	5	4	4	4	1	5	5	5	5	5	5	5	6	5	5	5	7
207	2	1	4	1	1	2	1	4	4	3	4	5	4	4	5	5	5	5	5	5	5	5	5	5	5	5	5	5	5	5	5	3	5	5	4	3	1	5	5	5	5	5	5	5	6	5	5	5	6
209	1	1	1	1	1	2	1	4	4	2	4	4	5	5	5	5	5	5	5	5	5	5	5	5	5	5	5	5	5	5	5	2	5	5	4	4	1	5	5	5	5	5	5	6	6	5	5	4	6
215	1	2	1	1	1	2	1	4	4	3	4	5	5	5	5	5	5	5	5	5	5	5	5	5	5	5	5	5	5	5	5	1	5	5	4	4	1	5	5	5	5	5	5	6	6	5	5	5	6
220	2	1	3	1	1	2	1	4	4	3	4	5	5	5	5	5	5	5	5	5	5	5	5	5	5	5	5	5	5	5	5	1	5	5	3	2	5	5	5	5	5	5	5	6	6	5	5	5	7
221	2	1	1	1	1	2	1	4	4	2	4	5	5	5	5	5	5	5	5	5	5	5	5	5	5	5	5	5	5	5	5	1	5	5	4	3	1	5	5	5	5	5	5	6	6	5	5	5	6
224	2	1	4	1	1	2	1	4	4	3	4	5	5	5	5	5	5	5	5	5	5	5	5	5	5	5	5	5	5	5	5	3	5	5	4	4	1	5	5	5	5	5	5	6	6	5	5	5	6
225	2	1	2	1	1	2	1	4	4	3	4	4	3	3	4	4	4	4	4	4	4	5	4	3	3	3	4	4	4	4	4	3	3	4	3	5	5	4	3	4	2	4	4	5	5	5	4	4	6
229	2	1	1	1	1	2	1	4	4	3	4	4	3	2	4	4	4	4	3	4	4	5	4	5	3	4	4	4	5	5	4	1	4	4	3	3	1	4	4	4	3	4	4	5	5	6	6	6	6
230	2	2	3	1	1	2	1	5	5	4	5	5	5	5	5	5	5	5	5	5	5	5	5	5	5	5	5	5	5	5	5	2	5	5	4	4	1	5	5	5	5	5	5	7	7	6	6	6	7
234	2	2	4	1	1	2	1	5	5	4	5	5	5	5	5	5	5	5	5	5	5	5	5	5	5	5	5	5	5	5	5	3	4	3	4	3	1	2	5	4	4	4	5	7	7	7	7	7	7
240	1	1	2	1	1	2	1	4	4	3	4	5	4	3	5	5	5	5	5	5	5	5	5	5	5	5	5	5	5	5	5	1	3	4	4	3	1	5	5	5	5	5	5	5	5	5	5	5	6
244	1	1	2	1	1	2	1	4	4	3	4	5	4	4	5	5	5	5	5	5	5	5	5	5	5	5	5	5	5	5	5	3	5	5	4	3	1	5	5	5	5	5	5	5	5	4	4	4	6
253	2	1	1	1	1	2	1	4	4	3	4	4	4	4	5	4	5	5	5	5	5	5	5	5	5	5	5	5	5	5	5	1	4	4	3	3	1	4	4	5	4	4	4	5	5	4	4	4	5
255	2	1	3	1	1	2	2	4	4	3	4	4	4	3	4	4	4	4	3	3	4	4	4	5	4	4	4	4	5	5	4	2	4	5	4	3	1	4	4	4	4	3	4	5	5	3	3	3	4
275	2	1	1	1	1	2	2	4	4	4	4	4	4	4	4	4	4	4	4	4	4	5	4	5	3	4	4	4	5	5	4	2	5	5	4	4	1	5	5	5	5	5	5	6	6	5	5	5	6
278	2	2	1	1	1	2	1	4	4	3	4	2	2	2	4	3	4	4	4	4	4	4	4	4	4	4	4	4	4	4	4	3	4	3	2	1	1	2	4	4	4	4	4	5	5	3	3	3	4
279	2	1	3	1	1	2	2	4	4	3	4	5	4	4	5	5	5	5	5	5	5	5	5	5	5	5	5	5	5	5	5	1	5	5	5	5	1	5	5	5	5	5	5	7	7	6	6	6	7
282	2	1	4	1	1	2	2	4	4	3	4	4	4	3	5	4	5	5	5	5	5	5	5	5	5	5	5	5	5	5	5	2	5	5	4	4	1	5	5	5	5	5	5	6	6	5	5	5	6
287	2	1	3	1	1	2	1	4	4	3	4	4	3	3	4	4	4	5	5	5	5	5	5	5	5	4	5	5	5	5	4	2	4	4	2	3	1	4	4	5	5	5	5	6	6	5	5	5	6
290	1	1	2	1	1	2	1	4	4	3	4	5	4	4	5	5	5	5	5	5	5	5	5	5	5	5	5	5	5	5	5	3	4	5	4	5	2	4	5	5	4	5	5	6	6	5	5	5	6
293	2	1	3	1	1	2	2	5	5	5	5	5	5	4	5	4	4	5	4	5	4	5	4	5	4	5	5	5	5	4	4	1	4	5	4	5	1	5	5	5	5	5	5	7	7	7	7	7	7
298	2	1	2	1	1	2	2	5	5	5	5	5	5	5	5	5	5	5	5	5	5	5	5	5	5	5	5	5	5	5	5	1	4	4	4	4	1	5	5	5	5	5	5	7	7	6	6	6	7
309	1	1	3	1	1	2	2	5	5	5	5	5	5	5	5	5	5	5	5	5	5	5	5	5	5	5	5	5	5	5	5	1	4	4	3	4	1	5	5	5	5	5	5	7	7	6	6	6	7
323	2	1	4	1	1	2	2	5	5	5	5	5	5	5	5	5	5	5	5	5	5	5	5	5	5	5	5	5	5	5	5	2	5	5	5	5	1	5	5	5	5	5	5	7	7	6	6	6	7
324	1	1	2	1	1	2	2	5	5	5	5	5	5	5	5	5	5	5	5	5	5	5	5	5	5	5	5	5	5	5	5	2	5	5	5	5	1	5	5	5	5	5	5	7	7	6	6	6	7
327	1	1	1	1	1	2	2	5	5	5	5	5	4	4	5	5	5	5	5	5	5	5	5	5	5	5	5	5	5	5	5	1	5	5	5	5	2	5	5	5	5	5	5	6	6	6	6	6	7
331	2	1	2	1	1	2	2	5	5	5	5	5	5	5	5	5	5	5	5	5	5	5	5	5	5	5	5	5	5	5	5	1	5	5	4	5	1	5	5	5	5	5	5	7	7	6	6	6	7
336	1	1	3	1	1	2	1	4	4	3	4	4	4	3	4	5	5	5	5	5	5	5	5	5	5	4	5	5	5	5	5	2	4	4	4	4	1	4	5	5	4	5	5	6	6	5	5	5	6
338	2	1	1	1	1	2	1	4	4	3	4	4	4	3	4	4	5	5	5	5	5	5	5	5	5	4	5	5	5	5	5	2	4	4	4	5	1	4	4	4	3	4	4	5	5	4	4	4	4
1	1	2	2	1	2	3	4	5	5	5	5	5	5	5	5	5	5	5	5	5	5	5	5	5	5	5	5	5	5	5	5	5	5	5	5	5	5	5	5	5	5	5	5	7	7	7	7	7	7
2	2	2	2	1	2	3	2	5	4	5	2	3	2	4	3	3	3	4	3	4	3	4	4	4	3	4	4	4	4	4	3	5	4	4	4	3	5	4	4	3	4	3	5	5	6	5	5	5	5
4	2	2	2	1	2	3	1	5	4	5	4	5	4	4	5	5	5	5	5	5	5	4	5	2	2	5	5	5	5	4	4	2	4	2	5	4	5	5	5	4	4	5	4	6	6	7	6	7	7
5	2	2	2	1	2	3	1	3	3	4	5	5	4	3	5	5	4	5	5	4	5	4	5	3	2	5	4	5	4	5	2	2	4	2	4	2	2	2	5	5	5	4	4	6	7	7	7	6	5
6	1	2	2	1	2	3	2	2	1	1	2	2	1	2	1	2	2	1	1	2	1	3	2	2	3	2	2	3	2	2	2	3	3	2	2	2	2	2	2	2	3	2	3	3	2	3	2	2	3
7	1	2	2	1	2	3	1	4	4	4	4	4	4	4	4	4	4	5	5	4	4	3	4	5	5	5	4	4	5	4	5	4	4	4	4	4	5	4	5	5	4	4	5	5	6	5	5	6	6
8	1	2	2	1	2	3	1	3	3	3	2	3	3	2	4	3	4	4	4	4	4	4	4	5	2	4	3	4	3	5	4	5	4	3	2	3	2	3	3	4	4	3	3	5	5	5	5	4	5
9	1	2	2	1	2	3	2	3	3	3	2	2	2	2	5	2	1	4	3	3	4	4	4	3	2	2	3	2	2	4	3	4	2	2	2	3	4	2	2	3	4	3	2	2	5	5	2	5	4
10	2	2	2	1	2	3	1	3	3	4	3	4	3	4	3	3	4	3	3	4	3	3	4	4	4	4	4	3	3	3	3	3	3	3	4	3	5	3	3	3	3	3	3	4	4	5	4	4	4
11	1	2	2	1	2	3	2	4	4	4	4	4	2	4	4	4	4	4	4	4	4	4	4	4	4	4	4	4	4	4	4	2	4	4	4	4	2	4	4	4	4	4	4	5	5	5	5	5	5
12	1	2	2	1	2	3	1	4	4	4	3	4	3	3	4	4	4	4	4	4	4	4	4	4	2	4	4	4	4	4	4	2	2	2	4	3	2	2	4	4	4	4	4	6	6	5	5	5	6
13	1	2	2	1	2	3	1	4	4	5	4	4	4	4	4	5	4	4	5	5	5	4	5	4	5	5	5	4	5	4	5	5	5	4	5	5	5	5	4	4	5	4	4	4	4	4	5	6	5
14	1	2	2	1	2	3	5	4	5	4	5	3	5	5	5	5	1	4	2	4	5	5	5	5	3	3	5	5	3	5	3	5	2	3	2	4	1	2	5	5	5	3	5	4	3	7	7	5	4
18	1	2	2	1	2	3	1	3	3	2	3	3	3	3	3	4	3	3	4	4	5	5	5	5	4	4	4	5	4	4	4	4	4	3	5	4	4	5	4	4	4	4	4	4	4	4	4	4	5
19	1	2	2	1	2	3	1	5	5	5	5	5	5	5	5	5	5	5	5	5	5	5	5	5	5	5	5	5	5	5	3	1	3	3	3	3	1	1	5	5	5	5	5	7	7	7	7	7	7
20	1	1	2	1	2	3	1	5	4	5	4	5	3	2	5	5	5	5	5	5	5	4	4	5	2	5	3	4	5	5	5	1	4	2	2	3	2	5	4	4	4	5	4	7	7	6	5	7	5
22	1	2	2	1	2	3	1	5	5	5	5	5	5	5	5	5	5	5	5	5	5	5	5	5	5	5	5	5	5	5	3	1	3	3	3	3	1	1	5	5	5	5	5	7	7	7	7	7	7
24	1	2	2	1	2	3	2	2	2	2	2	2	2	2	2	2	2	4	4	4	4	4	4	4	2	2	3	4	3	4	4	2	3	2	2	2	4	2	2	2	2	2	2	2	2	3	3	3	3
25	1	2	2	1	2	3	1	4	4	4	4	4	4	4	4	4	4	4	4	4	4	4	4	4	4	4	4	4	4	4	4	4	4	3	3	4	3	4	4	4	4	4	4	6	6	6	6	6	6
26	1	2	2	1	2	3	1	4	4	3	3	4	4	4	4	4	5	5	4	4	5	4	4	5	2	4	4	4	5	5	5	3	4	4	4	4	2	5	5	4	5	5	4	5	5	6	5	5	4
29	1	2	2	1	2	3	1	5	5	4	4	3	3	3	5	4	3	4	4	5	3	5	4	4	5	5	5	3	4	2	4	3	4	3	3	4	3	3	3	4	3	3	4	4	4	4	6	6	5
30	2	2	2	1	2	3	1	3	2	2	3	2	2	2	2	2	2	2	2	2	2	2	2	2	2	2	2	2	2	2	2	2	2	2	2	2	2	2	2	2	2	2	2	2	3	2	2	2	2
31	1	2	2	1	2	3	1	4	5	4	5	4	5	4	5	5	4	5	4	5	4	5	5	5	4	4	5	4	4	5	4	5	4	5	5	4	4	5	5	4	4	4	5	5	7	6	6	6	5
33	1	2	2	1	2	3	2	4	4	4	3	3	2	3	4	3	4	4	4	4	4	4	4	4	3	3	4	4	3	4	4	3	4	2	3	4	1	4	4	3	4	3	3	4	4	4	4	4	3
35	2	2	2	1	2	3	1	2	2	2	2	3	2	2	5	3	1	4	5	5	5	5	5	4	3	2	3	4	4	3	4	2	3	1	1	1	1	3	3	4	4	3	3	1	2	5	4	2	1
36	2	2	2	1	2	3	2	3	3	3	3	4	4	2	4	3	2	3	3	4	2	4	2	2	2	2	2	2	3	4	2	4	2	3	2	3	2	4	2	3	2	4	3	2	2	3	2	2	2
37	1	2	2	1	2	3	1	2	2	2	2	2	2	2	2	2	3	3	3	3	3	3	3	3	3	3	3	3	3	4	4	4	4	4	4	4	4	4	4	4	4	4	4	4	4	4	4	4	4
38	2	2	2	1	2	3	3	2	4	4	2	2	1	1	5	1	1	5	5	5	4	4	4	5	4	5	5	3	2	4	1	2	4	4	4	4	1	3	4	5	3	2	4	1	1	5	1	4	1
40	1	2	2	1	2	3	1	1	1	1	1	1	1	1	4	1	3	5	5	5	5	5	5	5	4	1	4	5	1	3	3	3	3	3	3	3	5	3	3	5	5	3	4	4	1	5	5	1	1
42	1	2	2	1	2	3	1	2	2	2	2	2	2	2	2	2	2	3	4	2	3	3	3	2	2	2	2	3	4	4	3	2	2	2	2	2	3	2	2	4	4	3	3	3	3	3	3	3	3
43	2	2	2	1	2	3	1	5	5	5	5	5	5	5	5	5	5	5	5	5	5	5	5	5	5	5	5	5	5	5	5	5	5	5	5	5	5	5	5	5	5	5	5	6	6	6	6	6	6
44	1	2	2	1	2	3	1	2	2	3	3	2	2	2	4	4	3	3	3	3	3	4	3	2	2	3	3	3	4	4	4	2	3	3	2	2	2	3	4	4	3	3	3	3	3	4	5	4	3
47	2	1	2	1	2	3	2	1	1	1	1	1	1	1	3	3	3	3	3	3	3	3	3	3	3	2	2	2	2	2	2	2	3	3	3	3	3	3	2	2	2	2	2	4	4	4	4	4	4
48	1	2	2	1	2	3	2	4	4	5	5	5	5	4	5	5	5	5	5	5	5	5	4	5	4	5	5	5	5	5	5	2	5	5	5	5	3	5	5	5	5	5	5	7	7	7	7	7	7
49	2	2	2	1	2	3	1	1	2	1	1	1	1	1	1	1	5	5	3	5	5	4	4	5	3	5	3	3	5	3	3	1	3	5	4	3	4	3	5	5	5	3	5	1	1	5	4	2	1
50	1	2	2	1	2	3	3	4	4	3	4	5	4	5	4	5	5	5	4	4	4	4	4	5	5	5	5	5	4	5	3	4	5	5	5	4	3	4	4	4	4	5	4	6	6	7	7	6	7
51	1	2	2	1	2	3	2	4	4	3	3	4	4	4	3	4	4	4	4	4	4	4	4	4	4	4	3	4	3	4	4	2	3	3	3	4	2	3	3	3	3	4	4	5	6	5	6	5	6
52	1	1	2	1	2	3	2	4	3	4	3	4	4	3	5	5	5	5	5	3	4	3	3	2	3	3	2	2	5	5	2	1	3	5	4	4	1	4	4	4	4	3	3	2	5	7	5	5	5
53	2	2	2	1	2	3	1	1	1	2	1	1	1	1	1	1	1	1	1	1	1	5	5	4	1	1	3	5	5	5	5	1	5	4	3	5	1	3	1	3	3	3	3	2	1	1	2	1	1
54	2	2	2	1	2	3	2	5	5	5	5	5	5	5	5	5	5	5	3	4	4	4	4	3	3	4	4	3	3	4	4	2	4	2	4	3	2	1	4	4	4	4	3	5	5	5	5	6	5
55	1	2	2	1	2	3	1	4	4	4	4	4	4	4	4	4	4	4	4	4	4	4	4	4	4	4	4	4	4	4	4	4	4	3	3	4	3	4	4	4	4	4	4	6	6	6	6	6	6
56	2	2	2	1	2	3	1	4	4	4	5	5	5	4	5	4	4	5	4	4	5	4	5	5	5	4	4	5	4	4	4	4	4	5	4	4	4	4	4	5	5	4	4	6	6	6	6	5	6
58	2	2	2	1	2	3	1	4	3	3	4	4	3	3	5	5	4	5	4	3	3	5	3	3	3	3	4	3	5	4	4	1	3	2	3	3	1	1	3	3	4	5	3	5	4	6	5	5	4
59	1	2	2	1	2	3	2	4	4	4	4	4	3	3	5	5	5	5	4	3	4	3	5	3	3	3	2	3	2	3	3	4	4	3	3	4	2	4	4	4	3	4	4	6	5	5	6	6	5
60	1	2	2	1	2	3	1	1	1	1	1	1	1	2	1	1	1	1	1	1	3	4	1	1	2	1	2	4	3	4	4	4	2	2	2	2	4	3	3	5	4	3	3	3	5	3	5	2	7
61	2	2	2	1	2	3	1	1	1	1	1	1	1	1	5	1	1	5	5	1	5	5	5	2	1	1	1	1	1	5	5	1	1	1	1	1	5	1	1	1	1	1	1	1	1	1	1	1	1
63	1	2	2	1	2	3	2	4	4	4	4	5	4	5	5	4	3	4	3	5	5	5	5	5	5	5	5	5	5	5	5	4	5	5	5	5	2	3	4	4	4	5	5	5	5	7	6	6	4
66	1	2	2	1	2	3	1	3	3	4	3	3	2	2	4	3	5	3	4	4	5	5	5	4	3	3	4	2	3	4	3	2	3	3	3	3	3	3	3	3	3	3	2	4	2	2	2	2	2
74	1	2	2	1	2	3	1	4	4	3	4	4	4	4	4	4	4	4	4	4	4	4	4	4	4	4	4	4	4	4	4	4	4	4	4	4	4	4	4	4	4	4	4	6	7	7	7	7	7
76	2	2	2	1	2	3	1	3	3	3	3	3	3	3	3	3	3	3	3	3	3	3	3	3	3	3	3	3	3	3	3	3	3	3	3	3	3	3	3	3	3	3	3	4	4	4	4	4	4
77	1	2	2	1	2	3	2	4	4	3	4	4	3	4	5	4	5	4	5	4	5	4	5	5	4	5	5	5	5	5	5	2	2	3	3	3	5	4	5	3	4	4	4	6	6	6	5	5	6
78	2	2	2	1	2	3	2	5	4	4	5	4	5	4	4	4	5	4	5	5	4	4	4	4	5	5	5	5	5	5	4	5	4	5	5	5	5	4	5	5	4	5	5	7	6	6	6	5	7
79	2	2	2	1	2	3	1	4	5	4	5	4	4	5	4	4	4	5	5	5	4	4	4	4	5	4	4	3	4	5	3	4	5	3	4	5	5	4	3	4	4	4	4	4	5	6	4	5	4
80	2	2	2	1	2	3	1	5	5	5	5	5	4	5	4	4	3	4	4	3	4	4	4	5	5	3	5	5	4	4	3	4	5	5	5	4	4	4	3	5	4	5	5	6	7	7	6	5	6
81	1	2	2	1	2	3	1	4	4	4	4	4	4	4	4	4	4	4	4	4	4	4	4	4	4	4	3	4	3	4	3	4	3	4	3	4	3	4	3	4	3	4	3	5	6	5	6	5	6
82	2	2	2	1	2	3	2	3	3	3	3	3	3	3	5	4	4	5	4	3	4	5	4	4	2	4	4	4	4	3	3	4	4	3	3	4	3	3	4	3	4	4	4	4	6	5	5	5	4
83	1	2	2	1	2	3	1	2	3	4	2	2	3	4	5	5	5	4	4	4	4	3	5	3	5	3	3	4	3	4	4	2	3	4	3	4	3	3	4	4	4	4	3	3	4	7	4	4	3
84	1	2	2	1	2	3	1	2	2	2	2	2	3	3	3	4	4	4	4	4	4	4	4	5	4	4	3	3	3	5	4	4	4	4	4	4	4	3	3	3	4	4	4	5	6	6	6	6	6
86	1	2	2	1	2	3	1	4	4	4	4	4	4	4	4	4	4	4	4	4	4	4	4	4	4	4	3	4	3	4	3	4	3	4	3	4	3	4	3	4	3	4	3	5	6	5	6	5	6
87	1	2	2	1	2	3	1	5	4	4	4	5	4	5	5	4	4	4	4	4	5	5	5	5	4	5	5	5	5	5	5	5	3	3	3	3	1	4	5	4	3	3	3	6	5	5	6	6	6
90	1	2	2	1	2	3	2	4	3	4	3	4	4	3	4	3	3	4	4	3	3	3	3	4	3	4	3	3	3	5	4	3	4	3	3	4	3	4	3	5	4	3	4	6	6	5	4	4	3
91	1	2	2	1	2	3	2	4	4	4	4	4	4	4	4	4	4	4	4	4	4	4	4	4	4	4	4	4	4	4	4	4	4	4	4	4	4	4	4	4	4	4	4	5	5	5	5	5	5
92	1	1	2	1	2	3	1	3	2	3	3	2	3	3	2	4	3	4	3	3	4	3	3	3	3	2	5	3	4	4	3	3	3	2	4	2	3	4	3	3	2	3	3	4	4	3	3	5	4
93	1	2	2	1	2	3	3	4	4	4	4	4	4	4	4	4	4	4	4	4	4	4	4	4	4	4	4	4	4	4	4	4	4	4	4	4	4	4	4	4	4	4	4	6	5	5	5	5	5
95	1	2	2	1	2	3	1	4	4	3	3	4	3	3	4	4	3	4	3	4	3	4	3	4	2	3	4	4	4	5	3	2	4	5	5	3	1	3	5	3	2	4	4	5	5	5	4	5	5
96	1	2	2	1	2	3	1	4	4	3	5	5	5	5	5	5	5	5	5	5	5	5	5	4	4	5	5	5	5	5	5	3	5	5	4	5	5	5	5	4	5	4	4	6	6	7	7	7	7
97	2	2	2	1	2	3	1	1	1	1	1	1	1	1	1	1	1	1	1	1	1	1	1	1	1	1	1	1	1	1	1	1	1	1	1	5	5	1	1	1	1	1	1	2	1	1	1	1	1
98	1	2	2	1	2	3	2	2	2	1	2	1	1	1	4	1	1	4	3	2	4	4	4	4	2	1	4	3	3	3	3	2	2	1	2	2	4	1	1	2	2	3	2	1	3	3	3	3	2
100	2	2	2	1	2	3	2	5	5	5	5	5	5	5	4	5	5	5	5	5	5	5	5	5	3	5	4	4	4	4	4	4	4	4	4	4	4	4	4	4	4	4	4	5	5	5	5	5	5
101	2	2	2	1	2	3	3	3	3	3	4	4	3	2	5	5	4	5	5	5	4	4	4	4	3	3	4	4	5	5	4	4	4	4	4	3	5	5	5	5	5	4	4	5	4	5	4	4	5
102	2	2	2	1	2	3	1	3	2	2	2	2	2	2	4	4	4	4	4	4	4	4	3	5	1	2	3	4	4	5	4	2	3	3	2	5	4	2	2	5	4	4	3	2	2	2	2	2	2
103	1	2	2	1	2	3	2	4	4	4	2	2	2	3	5	4	4	4	2	4	5	4	4	5	4	2	4	5	4	5	5	5	5	3	5	5	4	5	4	3	2	4	4	3	4	5	4	4	4
104	2	2	2	1	2	3	1	4	4	4	4	4	4	4	4	4	4	4	4	4	4	4	4	4	3	4	4	4	4	4	4	2	3	2	4	4	5	3	4	4	3	3	4	5	6	5	4	6	4
105	2	2	2	1	2	3	3	4	5	4	3	3	2	3	5	2	2	5	5	5	4	5	5	5	5	2	4	4	1	4	5	5	5	5	5	3	5	2	5	5	5	5	2	7	3	6	4	3	6
106	2	2	2	1	2	3	1	2	2	2	3	3	3	3	3	4	3	3	2	2	3	2	4	3	3	2	3	3	2	4	3	3	2	3	2	2	3	2	3	3	2	2	4	3	3	7	7	7	4
107	1	2	2	1	2	3	2	4	4	4	4	3	3	3	3	3	3	3	2	3	2	4	4	4	3	3	4	3	3	3	3	4	3	4	3	4	4	4	3	3	2	3	4	5	6	5	6	5	5
108	2	2	2	1	2	3	2	3	3	3	3	3	3	3	5	4	4	5	4	3	4	5	4	4	2	4	4	4	4	3	3	4	4	3	3	4	3	3	4	3	4	4	4	4	6	5	5	5	4
109	1	2	2	1	2	3	1	5	5	5	4	5	4	3	5	5	5	5	5	5	5	5	5	5	2	4	3	5	5	5	4	1	1	1	3	1	1	3	3	3	5	5	3	7	7	7	7	7	5
111	1	2	2	1	2	3	1	3	3	4	3	3	2	2	4	3	5	3	4	4	5	5	5	4	3	3	4	2	3	4	3	2	3	3	3	3	3	3	3	3	3	3	2	4	2	2	2	2	2
112	2	2	2	1	2	3	1	5	5	5	5	5	5	5	5	5	5	5	5	5	5	5	5	5	5	5	5	5	5	5	5	5	5	5	5	5	5	5	5	5	5	5	5	7	7	7	7	7	7
113	1	2	2	1	2	3	1	3	3	4	3	3	2	2	4	3	5	3	4	4	5	5	5	4	3	3	4	2	3	4	3	2	3	3	3	3	3	3	3	3	3	3	2	4	2	2	2	2	2
114	1	2	2	1	2	3	2	4	4	4	4	3	3	3	3	3	3	3	2	3	2	4	4	4	3	3	4	3	3	3	3	4	3	4	3	4	4	4	3	3	2	3	4	5	6	5	6	5	5
116	1	2	2	1	2	3	1	5	5	5	5	5	5	5	5	5	5	5	5	5	5	5	5	5	5	5	5	5	5	5	3	1	3	3	3	3	1	1	5	5	5	5	5	7	7	7	7	7	7
118	1	1	2	1	2	3	4	5	4	5	5	5	4	5	5	5	5	5	5	5	5	5	5	5	5	5	5	5	4	5	4	5	5	5	5	5	5	5	4	4	5	5	5	7	5	5	7	6	5
119	1	1	2	1	2	3	4	5	4	5	5	5	4	5	5	5	5	5	5	5	5	5	5	5	5	5	5	5	4	5	4	5	5	5	5	5	5	5	4	4	5	5	5	7	5	5	7	6	5
120	1	2	2	1	2	3	1	4	4	4	4	4	2	2	4	4	4	4	5	4	5	4	4	5	4	5	4	4	5	4	4	5	4	4	5	4	5	4	4	3	4	4	4	6	6	4	5	6	5
121	1	2	2	1	2	3	2	4	4	4	4	5	4	5	5	4	3	4	3	5	5	5	5	5	5	5	5	5	5	5	5	4	5	5	5	5	2	3	4	4	4	5	5	5	5	7	6	6	4
122	1	1	2	1	2	3	1	3	2	3	3	2	3	3	2	4	3	4	3	3	4	3	3	3	3	2	5	3	4	4	3	3	3	2	4	2	3	4	3	3	2	3	3	4	4	3	3	5	4
124	2	2	2	1	2	3	1	5	5	5	5	5	5	5	5	5	5	5	5	5	5	5	5	5	5	5	5	5	5	5	5	5	4	5	4	4	5	5	5	5	5	5	5	6	6	7	7	7	7
125	1	2	2	1	2	3	1	4	5	5	4	5	4	5	4	5	4	5	4	5	5	4	5	5	4	4	4	4	5	5	5	4	5	5	4	4	5	5	4	5	4	1	5	6	7	6	6	6	6
128	2	6	3	2	2	3	3	4	4	5	4	5	5	5	5	5	5	5	5	4	5	5	5	5	5	5	5	5	5	5	5	2	3	3	3	2	5	4	5	5	5	5	5	7	7	7	7	7	7
132	1	5	2	1	2	3	2	5	5	5	5	5	5	5	5	5	5	5	5	5	5	5	5	5	5	5	5	5	5	5	5	5	5	5	5	5	5	5	5	5	5	5	5	7	7	7	7	7	7
136	1	1	2	1	2	3	2	5	5	5	5	5	5	5	5	5	5	5	5	5	5	5	5	5	5	5	5	5	5	5	5	5	5	5	5	5	5	5	5	5	5	5	5	7	7	7	7	7	7
137	2	3	3	1	2	3	2	3	3	3	3	3	3	3	3	3	3	3	3	3	3	3	3	3	3	3	3	3	3	3	3	3	3	3	3	3	3	3	3	3	3	3	3	4	4	4	4	4	4
142	1	3	2	1	2	3	2	5	5	5	5	5	5	5	5	5	5	4	3	4	4	4	3	5	2	5	5	5	5	3	2	1	5	5	5	5	5	5	5	5	5	5	5	7	7	6	4	5	7
145	1	2	1	1	2	3	1	5	2	2	2	2	2	2	2	2	2	2	2	2	2	3	2	2	2	2	2	2	2	2	2	2	2	2	2	2	2	2	2	2	2	2	2	2	2	2	2	2	2
153	2	2	2	1	2	3	3	5	5	5	5	5	5	5	5	5	5	5	5	5	5	5	5	5	5	5	5	5	5	5	5	5	5	5	5	5	5	5	5	5	5	5	5	7	7	7	7	7	7
154	1	2	3	1	2	3	2	1	1	1	1	1	1	1	1	1	1	1	1	1	1	1	1	1	1	1	1	1	1	1	1	1	1	1	1	1	1	1	1	1	1	1	1	1	1	1	1	1	1
155	2	3	2	1	2	3	2	3	3	3	3	3	3	3	3	3	3	3	3	3	3	3	3	3	3	3	3	3	3	3	3	3	3	3	3	3	3	3	3	3	3	3	3	4	4	4	5	4	4
156	1	2	2	1	2	3	3	3	3	3	3	3	3	3	3	4	3	3	4	3	4	4	4	3	3	3	4	3	3	3	4	3	3	3	3	3	4	4	4	3	3	3	3	5	4	4	5	5	5
157	1	2	2	1	2	3	1	4	4	3	2	3	4	4	3	3	4	4	5	4	4	4	4	4	4	3	4	4	4	3	4	3	4	3	3	4	4	4	4	5	4	4	3	3	4	5	3	5	5
158	2	3	2	1	2	3	2	3	3	3	3	3	3	3	3	3	3	3	3	3	3	3	3	3	3	3	3	3	3	3	3	3	3	3	3	3	3	3	3	3	3	3	3	4	4	4	5	4	4
159	2	3	2	1	2	3	2	5	5	5	5	5	5	5	5	5	5	5	5	5	5	5	5	5	5	5	5	5	5	5	5	5	5	5	5	5	5	5	5	5	5	5	5	7	7	7	7	7	7
160	2	3	3	1	2	3	3	5	5	5	5	5	5	5	3	3	4	4	3	3	3	4	3	4	2	5	5	5	5	3	3	1	5	5	5	4	4	5	5	5	5	5	5	7	7	5	4	4	7
166	1	2	2	1	2	3	3	5	5	5	5	5	5	5	5	5	5	5	5	5	5	5	5	5	5	5	5	5	5	5	5	5	5	5	5	5	5	5	5	5	5	5	5	7	7	7	7	7	7
168	2	2	3	1	2	3	1	5	5	5	5	5	5	5	5	5	5	5	5	5	5	5	5	5	5	5	5	5	5	5	5	5	5	5	5	5	5	5	5	5	5	5	5	7	7	7	7	7	7
169	2	1	2	1	2	3	2	4	4	4	4	2	2	2	3	2	2	3	2	4	4	4	4	3	2	4	4	4	4	4	3	1	4	3	3	3	2	2	4	4	4	3	3	3	3	5	4	4	3
179	1	2	4	1	2	3	1	5	5	5	5	5	5	5	5	5	5	5	5	5	5	5	5	5	5	5	5	5	5	3	5	1	3	2	1	1	1	2	4	3	4	5	5	7	7	7	7	7	7
182	1	2	3	1	2	3	1	5	5	5	5	5	5	5	5	5	5	5	5	4	4	5	3	4	3	5	5	4	5	3	4	2	5	5	5	4	1	5	5	5	5	5	5	7	7	7	7	7	7
183	1	3	3	2	2	3	4	5	5	5	5	5	5	5	5	5	5	5	5	5	5	5	5	5	3	5	5	5	5	4	5	1	3	4	3	2	1	4	4	4	4	5	5	7	7	7	7	7	7
188	2	6	4	2	2	3	6	5	5	5	5	5	5	5	4	4	4	5	4	3	4	5	4	5	5	5	5	4	5	4	4	1	5	5	3	4	1	5	5	5	5	5	5	7	7	7	7	7	7
192	2	2	2	1	2	3	1	3	3	3	3	3	3	3	3	3	3	3	3	3	3	4	3	3	3	3	3	3	3	3	3	3	3	3	3	3	3	3	4	3	3	4	3	4	4	4	4	4	5
193	2	2	2	1	2	3	2	3	2	3	4	3	3	2	4	4	5	4	4	5	4	4	4	2	3	3	4	4	5	4	4	2	2	3	4	3	3	3	4	4	4	3	4	4	5	4	3	5	5
194	2	1	2	1	2	3	1	1	1	1	1	1	1	1	1	3	3	3	3	4	4	3	3	4	3	4	4	4	3	4	4	4	4	4	3	4	4	4	4	3	3	4	4	1	1	3	1	2	2
196	2	2	2	1	2	3	1	4	3	2	3	5	3	2	3	2	3	5	3	3	3	3	2	2	2	2	2	2	4	5	4	3	3	3	2	2	2	2	3	2	2	3	3	5	5	5	3	4	3
197	2	2	2	1	2	3	1	5	4	3	4	4	4	4	3	4	3	4	3	5	3	4	3	4	3	4	3	4	4	3	4	4	3	3	4	3	4	3	4	3	3	3	4	6	6	5	4	6	5
199	1	2	1	1	2	3	1	5	5	5	5	5	5	5	5	5	5	5	5	5	5	5	5	5	5	5	5	5	5	5	5	1	5	5	5	4	1	5	5	5	5	5	5	7	7	7	7	7	7
202	2	2	2	1	2	3	3	3	3	3	3	3	3	3	3	3	3	3	3	3	3	3	3	3	3	3	3	3	3	3	3	3	3	3	3	3	3	3	3	3	3	3	3	4	4	4	4	4	4
203	1	2	3	1	2	3	1	4	2	4	4	4	4	4	4	2	2	2	2	4	3	5	5	4	4	3	2	2	4	3	4	5	4	2	4	2	3	4	4	2	4	2	3	3	5	4	3	5	4
213	2	3	3	2	2	3	5	5	5	5	5	5	5	5	4	4	4	5	4	4	4	5	4	5	3	5	5	5	5	4	4	1	5	5	4	4	1	5	5	5	5	5	5	7	7	6	6	6	7
218	1	3	4	2	2	3	5	5	5	5	5	5	5	5	4	4	4	5	4	5	4	5	4	5	4	5	5	4	5	4	4	1	4	5	3	4	1	5	5	4	4	5	5	7	7	7	7	7	7
219	1	3	4	2	2	3	4	5	5	5	5	5	5	5	4	4	4	5	5	4	4	5	4	5	4	5	5	5	5	4	4	1	4	4	2	3	5	4	5	5	5	5	5	7	7	7	6	6	6
223	2	4	3	2	2	3	5	5	5	5	5	5	5	5	4	4	4	5	4	5	4	5	4	5	5	5	5	5	5	4	4	1	5	5	4	4	1	5	5	5	5	5	5	7	7	7	7	7	7
226	1	2	4	1	2	3	1	5	5	5	5	5	5	5	5	5	5	5	5	5	5	5	5	5	5	5	5	5	5	5	5	1	5	5	4	3	1	5	5	5	5	5	5	7	7	6	6	6	7
227	2	3	3	1	2	3	1	5	5	5	5	5	5	5	5	5	5	5	5	5	5	5	5	5	5	5	5	5	5	5	5	1	3	4	3	3	5	5	5	5	5	5	5	7	7	7	7	7	7
232	1	3	1	1	2	3	4	5	5	5	5	5	5	5	4	4	3	3	3	4	3	4	3	5	3	5	4	4	5	4	4	1	4	3	2	1	1	4	5	5	5	5	5	7	7	7	7	7	7
235	1	2	2	1	2	3	2	5	5	5	5	5	5	5	5	5	5	5	5	5	5	5	5	5	5	5	5	5	5	5	5	5	5	5	5	5	5	5	5	5	5	5	5	7	7	7	7	7	7
236	2	2	1	1	2	3	2	5	5	5	5	5	5	5	5	5	5	5	5	5	5	5	5	5	5	5	5	5	5	5	5	5	5	5	5	5	5	5	5	5	5	5	5	7	7	7	7	7	7
237	1	2	2	1	2	3	1	1	1	1	1	1	1	1	2	2	2	2	1	1	1	1	3	3	3	1	1	1	1	1	1	1	1	1	1	1	1	2	2	3	3	1	1	1	1	1	1	1	1
238	1	2	2	1	2	3	2	5	5	5	5	5	5	5	5	5	5	5	5	5	5	5	5	5	5	5	5	5	5	5	5	5	5	5	5	5	5	5	5	5	5	5	5	7	7	7	7	7	7
241	1	2	2	1	2	3	1	5	5	5	5	5	5	5	5	5	5	5	5	5	5	5	5	5	5	5	5	5	5	5	5	1	4	4	3	2	1	4	5	5	5	5	5	7	7	7	7	7	7
247	1	2	2	1	2	3	1	5	5	5	5	5	5	5	5	5	5	5	5	5	5	5	5	5	5	5	5	4	5	4	4	2	4	4	3	3	1	4	5	4	4	5	5	7	7	6	6	6	7
248	2	2	4	1	2	3	2	5	5	5	5	5	5	5	5	5	5	5	5	5	5	5	5	5	5	5	5	5	5	4	4	1	4	4	3	2	1	5	5	5	5	5	5	7	7	7	6	6	7
249	1	2	2	1	2	3	2	5	5	5	5	5	5	5	5	5	5	5	5	5	5	5	5	5	5	5	5	5	5	5	5	5	5	5	5	5	5	5	5	5	5	5	5	7	7	7	7	7	7
250	2	2	2	1	2	3	2	5	5	5	5	5	5	5	5	5	5	5	5	5	5	5	5	5	5	5	5	5	5	5	5	5	5	5	5	5	5	5	5	5	5	5	5	7	7	7	7	7	7
251	1	3	3	1	2	3	2	5	5	5	5	5	5	5	5	5	5	5	5	5	5	5	5	5	5	5	5	5	5	5	5	5	5	5	5	5	5	5	5	5	5	5	5	7	7	7	7	7	7
254	2	2	2	1	2	3	2	5	5	5	5	5	5	5	5	5	5	5	5	5	5	5	5	5	5	5	5	5	5	5	5	1	4	4	3	4	1	4	5	5	5	5	5	7	7	7	7	7	7
256	1	2	2	1	2	3	1	5	5	5	5	5	5	5	5	5	5	5	5	5	5	5	5	5	5	5	5	5	5	5	5	1	5	5	4	5	1	5	5	5	5	5	5	7	7	7	7	7	7
258	1	2	2	1	2	3	2	5	5	5	5	5	5	5	5	5	5	5	5	5	5	5	5	5	5	5	5	5	5	5	5	2	5	4	5	5	5	5	5	5	5	5	5	7	7	7	7	7	7
259	2	2	2	1	2	3	2	5	5	5	5	5	5	5	5	5	5	5	5	5	5	5	5	5	5	5	5	5	5	5	5	1	4	4	3	4	1	4	5	5	5	5	5	7	7	7	7	7	7
261	1	2	3	1	2	3	2	5	5	5	5	5	5	5	5	5	5	5	5	5	5	5	5	5	5	5	5	5	5	5	5	5	5	5	5	5	5	5	5	5	5	5	5	7	7	7	7	7	7
262	1	2	3	1	2	3	1	4	5	4	4	5	5	5	5	5	5	5	5	5	5	5	5	5	5	5	5	5	5	5	5	5	5	5	5	5	5	5	5	5	5	5	5	7	7	7	7	7	7
273	1	2	2	1	2	3	2	5	5	5	5	5	5	5	5	5	5	5	5	5	5	5	5	5	5	5	5	5	5	5	5	1	5	5	5	4	1	5	5	5	5	5	5	7	7	7	7	7	7
276	1	2	4	1	2	3	2	5	5	5	5	5	5	5	5	5	5	5	5	5	5	5	5	5	5	5	5	5	5	5	5	1	5	5	4	4	1	5	5	5	5	5	5	7	7	7	6	6	6
277	1	2	2	1	2	3	2	5	5	5	5	5	5	5	5	5	5	5	5	5	5	5	5	5	5	5	5	5	5	5	5	2	5	5	4	4	1	5	5	5	5	5	5	7	7	7	7	7	7
281	2	2	2	1	2	3	2	5	5	4	4	5	4	3	5	4	4	5	4	4	4	5	4	5	5	5	5	5	5	5	5	5	5	5	4	4	1	5	5	5	5	5	5	7	7	7	7	7	7
283	1	2	2	1	2	3	2	5	5	5	5	5	5	5	5	5	5	5	5	5	5	5	5	5	5	5	5	5	5	5	5	1	5	5	5	5	1	5	5	5	5	5	5	7	7	6	6	6	7
284	1	2	2	1	2	3	2	5	5	5	5	5	5	5	5	5	5	5	5	5	5	5	5	5	5	5	5	5	5	5	5	1	4	4	3	4	1	5	5	5	5	5	5	7	7	7	7	7	7
286	2	2	2	1	2	3	2	5	5	5	5	5	5	5	5	5	5	5	5	5	5	5	5	5	5	5	5	5	5	5	5	1	5	5	4	4	1	5	5	5	5	5	5	7	7	7	7	7	7
288	2	2	2	1	2	3	2	5	5	5	5	5	5	5	5	5	5	5	5	5	5	5	5	5	5	5	5	5	5	5	5	1	5	5	4	4	2	5	5	5	5	5	5	7	7	6	6	6	7
291	1	2	3	1	2	3	2	5	5	5	5	5	5	5	5	5	5	5	5	5	5	5	5	5	5	5	5	5	5	5	5	1	5	5	4	4	1	5	5	5	5	5	5	7	7	7	7	7	7
292	2	2	3	1	2	3	2	5	5	5	5	5	5	5	5	5	5	5	5	5	5	5	5	5	5	5	5	5	5	5	5	5	5	5	5	5	5	5	5	5	5	5	5	7	7	7	7	7	7
294	1	2	2	1	2	3	2	5	5	5	5	5	5	5	5	5	5	5	5	5	5	5	5	4	3	5	5	4	5	4	4	2	4	4	4	4	1	5	5	5	4	5	5	7	7	6	6	6	7
295	2	2	1	1	2	3	2	5	5	5	5	5	5	5	5	5	5	5	5	5	5	5	5	5	5	5	5	5	5	5	5	1	4	4	4	4	2	4	5	5	5	5	5	7	7	6	6	6	7
296	1	2	1	1	2	3	2	5	5	5	5	5	5	5	5	5	5	5	5	5	5	5	5	5	5	5	5	4	5	5	5	5	5	5	4	4	1	5	5	5	5	5	5	7	7	7	7	7	7
299	1	2	2	1	2	3	2	5	5	5	5	5	5	5	5	5	5	5	5	5	5	5	5	5	5	5	5	5	5	5	5	2	4	4	3	4	1	5	5	5	5	5	5	7	7	7	6	6	6
300	1	2	3	1	2	3	2	5	5	5	5	5	5	5	5	5	5	5	5	5	5	5	5	5	5	5	5	5	5	5	5	1	5	5	4	4	1	5	5	5	5	5	5	7	7	7	7	7	7
302	1	2	2	1	2	3	1	4	3	1	1	1	1	1	1	1	1	3	3	3	3	5	5	5	4	3	3	3	4	3	5	5	4	3	3	3	3	3	3	1	5	2	3	2	4	3	2	2	1
303	1	2	2	1	2	3	2	2	2	2	2	2	2	2	2	2	3	3	2	2	2	2	2	2	3	2	2	2	3	3	3	3	3	2	2	2	2	2	2	3	3	3	3	4	2	2	2	2	3
304	1	2	2	1	2	3	2	5	5	5	5	5	5	5	5	5	5	5	5	5	5	5	5	5	5	5	5	5	5	5	5	1	5	5	4	5	1	5	5	5	5	5	5	7	7	6	6	6	7
305	1	2	1	1	2	3	1	5	5	5	5	5	5	5	5	5	5	5	5	5	5	5	5	5	5	5	5	5	5	5	5	5	5	5	5	5	5	5	5	5	5	5	5	7	7	7	7	7	7
306	2	1	2	1	2	3	1	5	5	5	5	5	5	5	5	5	5	5	5	5	5	5	5	5	5	5	5	5	5	5	5	5	5	5	5	5	5	5	5	5	5	5	5	7	7	7	7	7	7
311	2	2	4	1	2	3	2	5	5	5	5	5	5	5	5	5	5	5	5	5	5	5	5	5	5	5	5	5	5	5	5	1	4	4	5	4	1	4	5	3	3	4	5	6	6	6	6	6	7
312	1	2	2	1	2	3	1	4	4	3	3	3	3	4	3	4	4	3	3	4	4	4	4	4	3	3	4	4	3	4	4	4	4	4	4	5	5	3	4	4	4	4	4	6	6	5	6	5	5
314	1	1	2	1	2	3	1	3	4	3	3	3	3	4	3	3	3	4	3	4	3	4	3	3	3	3	3	3	3	3	3	3	3	3	3	3	3	3	3	3	3	3	3	4	4	4	4	4	4
318	2	2	2	1	2	3	1	5	5	5	5	5	5	5	5	5	5	5	5	5	5	5	5	5	5	5	5	5	5	5	5	5	5	5	5	5	5	5	5	5	5	5	5	7	7	7	7	7	7
319	2	2	2	1	2	3	2	5	5	5	5	5	5	5	5	5	5	5	5	5	5	5	5	5	5	5	5	5	5	5	5	5	5	5	5	5	5	5	5	5	5	5	5	7	7	7	7	7	7
320	1	2	2	1	2	3	2	5	5	5	5	5	5	5	5	5	5	5	5	5	5	5	5	5	5	5	5	5	5	5	5	1	5	5	4	5	1	5	5	5	5	5	5	7	7	7	6	6	7
322	1	2	1	1	2	3	2	5	5	5	5	5	5	5	5	5	5	5	5	5	5	5	5	5	5	5	5	5	5	5	5	2	5	5	4	5	1	5	5	5	5	5	5	7	7	6	6	6	7
325	1	2	2	1	2	3	2	5	5	4	5	5	4	4	5	5	5	4	4	5	5	5	5	5	4	5	5	5	5	4	4	2	5	5	5	5	1	5	5	5	5	5	5	7	7	7	6	6	7
328	1	3	2	2	2	3	3	5	5	5	5	5	5	5	5	5	5	4	4	5	5	5	5	5	5	5	5	5	5	4	4	1	4	4	4	4	2	4	5	5	5	5	5	7	7	7	7	7	7
329	2	2	3	1	2	3	2	5	5	5	5	5	5	5	5	5	5	5	5	5	5	5	5	5	5	5	5	5	5	5	5	1	4	4	4	4	1	4	5	5	5	5	5	7	7	7	7	7	7
330	1	2	2	1	2	3	2	5	5	5	5	5	5	5	5	5	5	5	5	5	5	5	5	5	5	5	5	5	5	5	5	1	5	5	4	5	1	5	5	5	5	5	5	7	7	7	6	6	7
332	1	2	1	1	2	3	2	5	5	4	5	5	4	4	5	5	5	5	5	5	5	5	5	5	5	5	5	5	5	5	5	2	5	5	4	5	1	5	5	5	5	5	5	7	7	6	6	6	7
334	2	2	2	1	2	3	2	5	5	4	5	5	5	4	5	5	5	4	4	4	5	5	5	5	4	5	4	5	5	4	4	1	5	5	4	5	1	5	5	5	4	4	5	7	7	6	6	6	7
337	1	2	2	1	2	3	2	5	5	5	5	5	5	5	5	5	5	5	5	5	5	5	5	5	5	5	5	5	5	5	5	1	5	5	4	5	1	5	5	5	5	5	5	7	7	6	6	6	7
3	2	2	2	1	2	4	2	4	3	3	4	3	4	3	4	3	4	3	4	3	4	3	4	4	3	3	4	3	3	3	3	3	4	3	3	4	3	3	3	5	3	3	3	4	4	4	4	5	4
15	1	2	2	1	2	4	2	1	1	1	1	1	1	1	1	1	1	4	3	2	5	5	5	4	2	1	3	4	5	4	4	2	1	1	1	1	4	1	4	4	4	3	5	1	1	7	1	1	1
16	1	2	2	1	2	4	1	4	5	4	4	5	4	5	4	4	5	4	5	4	4	5	5	5	4	4	5	5	4	5	5	5	2	1	2	2	4	2	4	4	5	5	4	5	6	5	6	5	7
17	1	2	2	1	2	4	1	2	3	3	3	3	3	2	4	4	4	4	4	4	4	4	4	3	2	3	4	3	4	4	4	2	3	3	3	2	4	3	4	3	3	3	3	4	5	5	3	3	4
21	1	2	2	1	2	4	1	4	5	4	4	5	4	5	4	4	5	4	5	4	4	5	5	5	4	4	5	5	4	5	5	5	2	1	2	2	4	2	4	4	5	5	4	5	6	5	6	5	7
39	1	3	2	2	2	4	1	4	4	3	3	1	1	1	5	5	1	3	3	3	3	5	4	3	3	3	3	4	3	3	3	3	3	3	3	4	5	3	4	4	4	4	4	5	6	6	6	6	5
46	1	2	2	1	2	4	1	3	4	3	3	4	4	4	5	4	4	4	4	5	4	4	4	4	4	4	4	4	4	4	4	4	4	4	4	4	4	3	4	3	4	3	4	6	3	6	5	6	6
62	1	2	2	1	2	4	1	4	3	3	3	3	3	2	2	5	4	4	3	3	3	4	3	3	3	3	3	3	3	3	2	4	3	3	3	4	1	3	3	3	3	3	4	4	3	4	5	5	4
65	1	2	2	1	2	4	2	4	4	3	4	3	4	4	3	4	4	3	4	4	4	5	4	4	4	4	4	3	4	5	4	4	5	4	4	4	5	4	4	4	4	3	4	5	6	6	5	5	6
89	2	2	2	1	2	4	1	2	2	2	2	3	2	3	5	4	4	4	4	4	4	5	5	4	3	3	4	4	4	5	5	2	4	3	3	3	2	3	3	3	4	4	3	4	4	5	4	4	4
115	1	4	2	1	2	4	3	5	5	5	5	5	5	5	5	5	5	5	5	5	5	5	5	5	5	5	5	5	5	5	5	5	5	5	5	5	5	5	5	5	5	5	5	7	7	7	7	7	7
129	1	6	2	2	2	4	4	5	5	5	5	5	5	5	5	4	5	5	4	5	5	5	5	5	3	5	3	3	4	2	5	1	3	2	2	2	1	3	4	5	5	5	5	7	7	7	7	7	6
131	2	4	1	1	2	4	3	5	5	5	5	5	5	5	5	5	5	5	5	5	5	5	5	5	5	5	5	5	5	5	5	5	5	5	5	5	5	5	5	5	5	5	5	7	7	7	7	7	7
133	2	4	3	1	2	4	2	5	5	5	5	5	5	5	5	5	5	5	5	5	5	5	5	5	5	5	5	5	5	5	5	5	5	5	5	5	5	5	5	5	5	5	5	7	7	7	7	7	7
134	2	4	3	1	2	4	2	5	5	5	5	5	5	5	5	5	5	5	5	5	5	5	5	5	5	5	5	5	5	5	5	5	5	5	5	5	5	5	5	5	5	5	5	7	7	7	7	7	7
135	1	2	2	1	2	4	3	5	5	5	5	5	5	5	5	5	5	5	5	5	5	5	5	5	5	5	5	5	5	5	5	5	5	5	5	5	5	5	5	5	5	5	5	7	7	7	7	7	7
138	1	4	2	2	2	4	1	4	4	4	4	4	4	4	4	4	4	4	4	4	4	4	4	4	4	5	4	4	4	4	4	1	4	4	4	3	3	5	5	5	4	4	4	6	6	6	6	6	6
139	1	5	1	2	2	4	3	5	5	5	5	5	5	5	5	5	5	4	3	3	2	3	3	4	2	4	3	2	3	2	3	1	4	4	4	3	5	3	5	5	5	5	5	7	7	6	5	7	5
140	2	5	3	3	2	4	4	5	5	5	5	5	5	5	4	5	3	5	3	4	3	4	4	4	2	5	5	4	5	3	4	1	5	5	5	3	1	5	5	5	5	5	5	7	7	5	6	6	7
143	2	3	2	1	2	4	2	5	5	5	5	5	5	5	4	3	4	5	3	4	5	4	3	4	3	5	5	5	5	5	4	3	5	4	4	3	5	5	4	5	5	5	5	7	7	5	5	5	6
144	2	2	1	1	2	4	1	5	5	5	5	5	5	5	5	5	5	5	5	5	5	5	5	5	5	5	5	5	5	5	5	5	5	5	5	5	5	5	5	5	5	5	5	7	7	7	7	7	7
148	2	2	2	1	2	4	2	4	5	4	4	5	5	5	4	5	5	4	5	5	5	5	4	5	5	5	4	5	4	4	3	4	4	4	3	3	3	3	4	4	4	5	5	5	5	7	6	7	7
149	1	2	2	1	2	4	1	5	5	5	5	4	5	5	4	5	4	4	3	4	5	4	5	3	4	4	4	5	4	4	4	5	4	4	4	2	5	2	3	3	5	4	4	6	6	7	4	7	5
150	2	4	1	2	2	4	2	5	5	5	5	5	4	5	3	5	5	5	5	5	5	3	5	3	3	5	5	4	5	5	4	5	4	2	2	2	2	2	5	5	5	5	4	6	7	7	6	7	6
151	2	3	2	1	2	4	1	4	3	4	3	5	4	4	4	5	4	4	4	4	5	4	5	4	4	5	3	5	4	5	3	4	5	5	4	3	5	3	5	4	5	4	5	5	5	6	6	5	6
152	1	3	2	1	2	4	2	5	4	5	5	4	5	5	4	5	5	4	5	4	5	5	4	5	3	4	3	5	5	4	3	4	3	3	2	2	4	2	5	5	5	4	5	7	7	7	7	7	6
162	1	4	1	2	2	4	4	5	5	5	5	5	5	5	4	3	3	3	4	5	4	4	5	4	2	5	4	4	4	3	4	1	4	5	4	3	5	5	5	5	4	5	5	7	7	5	6	7	7
164	2	3	2	1	2	4	3	5	5	5	5	5	5	5	5	5	5	5	4	4	5	5	5	5	3	5	5	5	5	3	4	2	4	4	3	3	1	4	5	5	5	5	5	7	6	6	6	6	6
167	2	3	3	1	2	4	2	5	5	5	5	5	5	5	5	5	5	5	5	5	5	5	5	5	5	5	5	5	5	5	5	5	5	5	5	5	5	5	5	5	5	5	5	7	7	7	7	7	7
170	2	3	4	1	2	4	3	5	5	5	5	5	5	5	3	3	3	2	3	4	4	5	4	5	4	5	5	5	5	4	5	5	5	5	5	5	5	5	5	5	5	5	5	7	7	7	6	6	7
171	1	4	3	2	2	4	4	5	5	5	5	5	5	5	5	5	5	4	4	4	5	4	4	5	4	5	4	4	4	3	4	1	5	5	4	3	1	5	5	5	5	5	5	7	7	5	6	7	7
172	2	5	4	2	2	4	5	5	5	5	5	5	5	5	5	5	5	5	5	5	5	5	5	5	5	5	5	5	5	5	5	1	5	5	5	4	1	5	4	3	4	4	4	7	7	6	6	6	7
173	2	5	4	1	2	4	4	5	5	5	5	5	5	5	5	4	5	5	5	5	5	5	5	5	5	5	5	5	5	5	5	1	5	5	4	3	1	5	5	5	5	5	5	7	7	7	7	7	7
176	2	4	1	1	2	4	5	5	5	5	5	5	5	5	5	5	5	5	5	5	5	5	5	5	4	5	5	5	5	3	4	1	5	5	5	5	5	5	5	5	5	5	5	7	7	7	7	7	7
178	2	4	4	2	2	4	6	5	5	5	5	5	5	5	5	5	5	5	5	5	5	5	4	5	3	5	5	4	5	4	5	2	5	5	4	4	1	5	5	5	5	5	5	7	7	7	7	7	7
185	2	3	4	1	2	4	5	5	5	5	5	5	5	5	5	5	5	5	5	5	5	5	5	5	5	5	5	5	5	5	5	2	5	5	4	3	1	5	5	5	5	5	5	7	7	7	7	7	7
187	1	5	4	2	2	4	5	5	5	5	5	5	5	5	5	4	4	5	5	5	4	5	4	5	4	5	5	4	5	4	4	1	4	5	4	3	1	5	5	4	3	5	5	7	7	7	7	7	7
191	1	2	2	1	2	4	3	4	4	2	3	2	2	2	4	1	3	2	4	2	4	4	5	2	3	2	4	4	2	2	2	2	2	4	4	2	4	3	4	2	4	2	3	3	5	6	5	3	5
195	1	6	3	2	2	4	6	5	5	5	5	5	5	5	4	4	4	5	4	5	4	5	4	5	3	5	5	4	5	4	4	1	5	5	4	4	1	5	5	5	5	5	5	7	7	7	7	7	7
200	2	3	4	1	2	4	5	5	5	5	5	5	5	5	5	5	5	5	5	5	5	5	5	5	5	5	5	5	5	5	5	1	5	5	5	4	1	5	5	5	5	5	5	7	7	7	7	7	7
205	1	3	1	2	2	4	5	5	5	5	5	5	5	5	4	4	4	5	4	4	4	5	4	5	3	5	5	4	5	4	4	2	5	5	3	3	1	5	5	5	5	5	5	7	7	6	6	6	7
206	1	4	1	2	2	4	5	5	5	5	5	5	5	5	5	5	5	5	5	5	5	5	5	5	5	5	5	5	5	5	5	1	5	5	4	3	1	5	5	5	5	5	5	7	7	7	7	7	7
210	1	3	4	1	2	4	4	5	5	5	5	5	5	5	5	5	5	5	4	3	4	5	4	5	3	5	5	4	5	4	4	1	5	5	4	3	1	5	5	5	5	5	5	7	7	6	6	6	7
212	2	4	3	2	2	4	5	5	5	5	5	5	5	5	4	4	4	5	5	5	4	5	4	5	4	5	5	5	5	4	5	1	4	4	3	3	1	5	5	5	5	5	5	7	7	6	6	6	7
242	1	2	2	1	2	4	2	5	5	5	5	5	5	5	5	5	5	5	5	5	5	5	5	5	5	5	5	5	5	5	5	1	5	5	4	4	1	5	5	5	5	5	5	7	7	7	7	7	7
243	2	2	1	1	2	4	2	5	5	5	5	5	5	5	5	5	5	5	5	5	5	5	5	5	5	5	5	5	5	5	5	1	4	4	3	3	1	5	5	5	5	5	5	7	7	7	7	7	7
245	1	2	2	1	2	4	2	5	5	5	5	5	5	5	5	5	5	5	5	5	5	5	5	5	4	5	5	4	5	4	4	1	4	4	3	3	1	5	5	5	5	5	5	7	7	7	7	7	7
257	1	2	1	1	2	4	2	5	5	5	5	5	4	5	5	5	4	4	4	5	4	5	4	5	3	5	5	5	5	4	4	1	5	5	4	4	1	5	5	5	5	5	5	7	7	7	7	7	7
263	2	3	2	1	2	4	1	4	5	4	5	5	3	5	5	4	5	4	4	5	5	4	4	4	4	5	5	5	4	5	4	5	5	5	5	5	4	5	5	5	4	5	4	5	7	6	7	5	7
264	1	2	2	1	2	4	1	3	3	4	3	4	4	5	3	3	5	5	3	4	3	5	5	3	3	5	5	4	5	5	3	5	4	4	5	4	4	3	4	5	5	4	4	5	7	7	4	7	7
265	1	2	2	1	2	4	1	4	2	4	4	4	4	3	5	5	5	5	5	4	5	5	5	5	5	4	5	5	4	5	5	4	5	5	4	5	2	4	5	5	4	4	5	5	6	7	6	7	7
266	1	1	1	1	2	4	2	5	4	5	4	5	5	5	4	3	5	5	5	5	5	5	4	5	5	5	5	5	5	5	4	4	5	4	5	4	5	4	4	4	4	5	5	6	7	7	6	7	6
267	1	2	1	1	2	4	1	5	5	5	5	5	5	5	5	4	5	4	5	4	4	4	4	4	4	5	4	4	4	4	4	5	5	4	4	4	4	4	4	4	4	4	4	7	7	7	5	5	7
268	1	3	2	1	2	4	2	5	5	5	5	5	5	5	5	5	5	5	5	5	5	4	4	4	4	5	4	5	5	4	5	5	5	5	4	4	4	5	4	5	5	4	3	7	7	7	7	7	7
269	2	1	2	1	2	4	1	3	3	3	4	3	3	3	4	4	3	3	3	4	3	3	4	4	4	3	3	3	3	3	3	4	3	4	3	3	3	3	3	4	4	3	3	5	6	6	4	4	4
270	2	2	2	2	2	4	3	5	5	5	4	4	4	5	5	5	4	4	5	5	4	4	4	4	4	4	4	5	5	5	4	5	5	4	5	5	4	5	4	5	5	5	4	7	7	7	7	6	7
271	1	2	1	1	2	4	1	5	5	5	5	5	5	5	5	4	5	4	5	4	4	4	4	4	4	5	4	4	4	4	4	5	5	4	4	4	4	4	4	4	4	4	4	7	7	7	5	5	7
280	1	2	2	1	2	4	2	5	5	5	5	5	5	5	5	5	5	5	5	5	5	5	5	5	5	5	5	5	5	5	5	1	5	5	5	5	1	5	5	5	5	5	5	7	7	7	7	7	7
289	2	3	1	2	2	4	4	5	5	5	5	5	5	5	5	5	5	5	5	5	5	5	5	5	5	5	5	5	5	5	5	1	5	5	5	5	1	5	5	5	5	5	5	7	7	7	7	7	7
310	1	2	1	1	2	4	2	5	5	5	5	5	5	5	5	5	5	5	5	5	5	5	5	5	5	5	5	5	5	5	5	1	5	5	5	5	2	5	5	5	5	5	5	7	7	6	6	6	7
313	1	3	2	1	2	4	1	1	3	4	2	4	4	4	5	5	1	4	5	5	5	5	5	5	5	5	5	5	5	4	4	2	4	5	5	5	5	5	5	5	4	4	4	7	7	6	7	7	7
315	1	2	2	1	2	4	2	5	4	4	2	4	2	3	5	5	4	5	5	5	5	5	5	5	5	5	5	5	5	5	5	5	5	5	5	5	5	5	5	5	5	5	5	7	7	7	7	7	7
326	2	2	3	1	2	4	2	5	5	5	5	5	5	4	5	5	4	4	5	4	5	5	5	5	4	5	5	5	5	5	4	1	5	5	5	5	1	5	5	5	5	5	5	7	7	6	6	6	6
335	1	2	3	1	2	4	2	5	5	5	5	5	5	5	5	5	5	5	5	5	5	5	5	5	5	5	5	5	5	5	5	1	5	5	4	5	2	5	5	5	5	5	5	7	7	7	6	6	6
339	2	2	2	1	2	4	2	5	5	5	5	5	5	5	5	5	5	5	5	5	5	5	5	5	5	5	5	5	5	5	5	1	4	4	4	4	1	4	5	5	5	5	5	7	7	7	7	7	7
[truncated: 6 more columns]
